# Supplementary material for: Research on innovative design of Nuo mask based on Memetics-AHP-Thematic analysis-shape grammar
Source: PLoS One. 2025 Jul 14;20(7):e0326630. doi: 10.1371/journal.pone.0326630 (PMC12258567; doi:10.1371/journal.pone.0326630)
Supplement: S1 Appendix — (XLSX) [file pone.0326630.s017.xlsx]

## Sheet: Sheet1
The following is the Criterrion Layer scoring data for the expert scoring layer A in Chapter 3, Section 5
Expert 1 Scoring Matrix and Calculations
Indicator 1	Indicator 2	λmax	CI	CR
1	2	2	0	0
0.5	1
Expert 2 Scoring Matrix and Calculations
Indicator 1	Indicator 2	λmax	CI	CR
1	2	2	0	0
0.5	1
Expert 3 Scoring Matrix and Calculations
Indicator 1	Indicator 2	λmax	CI	CR
1	2	2	0	0
0.5	1
Expert 4 Scoring Matrix and Calculations
Indicator 1	Indicator 2	λmax	CI	CR
1	4	2	0	0
0.25	1
Expert 5 Scoring Matrix and Calculations
Indicator 1	Indicator 2	λmax	CI	CR
1	4	2	0	0
0.25	1
Expert 6 Scoring Matrix and Calculations
Indicator 1	Indicator 2	λmax	CI	CR
1	6	2	0	0
0.166667	1
Expert 7 Scoring Matrix and Calculations
Indicator 1	Indicator 2	λmax	CI	CR
1	0.5	2	0	0
2	1
Expert 8 Scoring Matrix and Calculations
Indicator 1	Indicator 2	λmax	CI	CR
1	0.166667	2	0	0
6	1
Expert 9 Scoring Matrix and Calculations
Indicator 1	Indicator 2	λmax	CI	CR
1	0.2	2	0	0
5	1
Expert 10 Scoring Matrix and Calculations
Indicator 1	Indicator 2	λmax	CI	CR
1	0.25	2	0	0
4	1
Multi-digit expert matrices are uniquely obtained by geometric averaging (multiplying by digit and then squaring n times)
Indicator 1	Indicator 2
1	1.12335
0.890195	1
Weighting of indicator 1	Weighting of indicator 2
0.529	0.471
lambda	CI	CR
2	0	0
