# Supplementary material for: Research on innovative design of Nuo mask based on Memetics-AHP-Thematic analysis-shape grammar
Source: PLoS One. 2025 Jul 14;20(7):e0326630. doi: 10.1371/journal.pone.0326630 (PMC12258567; doi:10.1371/journal.pone.0326630)
Supplement: S2 Appendix — (XLSX) [file pone.0326630.s018.xlsx]

## Sheet: Sheet1
The following is the Index Layer scoring data for the expert scoring layer B1 in Chapter 3, Section 5
Expert 1 Scoring Matrix and Calculations
Indicator 1	Indicator 2	Indicator 3	λmax	CI	CR
1	0.333333	5	3.0649	0.03244	0.0624
3	1	7
0.2	0.142857	1
Expert 2 Scoring Matrix and Calculations
Indicator 1	Indicator 2	Indicator 3	λmax	CI	CR
1	0.333333	5	3.0649	0.03244	0.0624
3	1	7
0.2	0.142857	1
Expert 3 Scoring Matrix and Calculations
Indicator 1	Indicator 2	Indicator 3	λmax	CI	CR
1	0.25	2	3.0092	0.0046	0.0088
4	1	6
0.5	0.166667	1
Expert 4 Scoring Matrix and Calculations
Indicator 1	Indicator 2	Indicator 3	λmax	CI	CR
1	0.5	4	3.002	0.00099	0.0019
2	1	7
0.25	0.142857	1
Expert 5 Scoring Matrix and Calculations
Indicator 1	Indicator 2	Indicator 3	λmax	CI	CR
1	0.333333	4	3.0324	0.01618	0.0311
3	1	7
0.25	0.142857	1
Expert 6 Scoring Matrix and Calculations
Indicator 1	Indicator 2	Indicator 3	λmax	CI	CR
1	0.333333	3	3.0385	0.01926	0.037
3	1	5
0.333333	0.2	1
Expert 7 Scoring Matrix and Calculations
Indicator 1	Indicator 2	Indicator 3	λmax	CI	CR
1	0.5	5	3.094	0.04701	0.0904
2	1	4
0.2	0.25	1
Expert 8 Scoring Matrix and Calculations
Indicator 1	Indicator 2	Indicator 3	λmax	CI	CR
1	0.25	3	3.0858	0.04288	0.0825
4	1	5
0.333333	0.2	1
Expert 9 Scoring Matrix and Calculations
Indicator 1	Indicator 2	Indicator 3	λmax	CI	CR
1	0.166667	2	3.0536	0.02681	0.0516
6	1	6
0.5	0.166667	1
Expert 10 Scoring Matrix and Calculations
Indicator 1	Indicator 2	Indicator 3	λmax	CI	CR
1	0.5	4	3.002	0.00099	0.0019
2	1	7
0.25	0.142857	1
Multi-digit expert matrices are uniquely obtained by geometric averaging (multiplying by digit and then squaring n times)
Indicator 1	Indicator 2	Indicator 3
1	0.331601	3.51511
3.01568	1	6.00039
0.284486	0.166656	1
Weighting of indicator 1	Weighting of indicator 2	Weighting of indicator 3
0.2605	0.6499	0.0896
lambda	CI	CR
3.0361	0.0180453	0.0347024
