# Supplementary material for: Research on innovative design of Nuo mask based on Memetics-AHP-Thematic analysis-shape grammar
Source: PLoS One. 2025 Jul 14;20(7):e0326630. doi: 10.1371/journal.pone.0326630 (PMC12258567; doi:10.1371/journal.pone.0326630)
Supplement: S3 Appendix — (XLSX) [file pone.0326630.s019.xlsx]

## Sheet: Sheet1
The following is themorphogenetic factor scoring data for the expert scoring layer C1 in Chapter 3, Section 5
Expert 1 Scoring Matrix and Calculations
Indicator 1	Indicator 2	Indicator 3	Indicator 4	Indicator 5	λmax	CI	CR
1	0.25	0.5	0.2	0.142857	5.3294	0.08234	0.0735
4	1	2	0.5	0.166667
2	0.5	1	0.25	0.142857
5	2	4	1	0.142857
7	6	7	7	1
Expert 2 Scoring Matrix and Calculations
Indicator 1	Indicator 2	Indicator 3	Indicator 4	Indicator 5	λmax	CI	CR
1	0.25	0.5	0.2	0.142857	5.3495	0.08738	0.078
4	1	4	0.333333	0.142857
2	0.25	1	0.2	0.166667
5	3	5	1	0.333333
7	7	6	3	1
Expert 3 Scoring Matrix and Calculations
Indicator 1	Indicator 2	Indicator 3	Indicator 4	Indicator 5	λmax	CI	CR
1	0.333333	0.5	0.25	0.142857	5.4306	0.10766	0.0961
3	1	4	0.25	0.142857
2	0.25	1	0.333333	0.142857
4	4	3	1	0.25
7	7	7	4	1
Expert 4 Scoring Matrix and Calculations
Indicator 1	Indicator 2	Indicator 3	Indicator 4	Indicator 5	λmax	CI	CR
1	0.333333	0.5	0.2	0.142857	5.4268	0.10669	0.0953
3	1	3	0.333333	0.142857
2	0.333333	1	0.166667	0.142857
5	3	6	1	0.166667
7	7	7	6	1
Expert 5 Scoring Matrix and Calculations
Indicator 1	Indicator 2	Indicator 3	Indicator 4	Indicator 5	λmax	CI	CR
1	0.333333	0.5	0.2	0.166667	5.3092	0.07731	0.069
3	1	2	0.25	0.142857
2	0.5	1	0.2	0.142857
5	4	5	1	0.25
6	7	7	4	1
Expert 6 Scoring Matrix and Calculations
Indicator 1	Indicator 2	Indicator 3	Indicator 4	Indicator 5	λmax	CI	CR
1	0.333333	0.5	0.166667	0.142857	5.3228	0.08069	0.072
3	1	4	0.25	0.2
2	0.25	1	0.2	0.166667
6	4	5	1	0.333333
7	5	6	3	1
Expert 7 Scoring Matrix and Calculations
Indicator 1	Indicator 2	Indicator 3	Indicator 4	Indicator 5	λmax	CI	CR
1	0.2	0.333333	0.166667	0.142857	5.2791	0.06979	0.0623
5	1	3	0.5	0.2
3	0.333333	1	0.333333	0.166667
6	2	3	1	0.25
7	5	6	4	1
Expert 8 Scoring Matrix and Calculations
Indicator 1	Indicator 2	Indicator 3	Indicator 4	Indicator 5	λmax	CI	CR
1	0.333333	0.5	0.2	0.142857	5.3019	0.07547	0.0674
3	1	2	0.333333	0.2
2	0.5	1	0.166667	0.142857
5	3	6	1	0.2
7	5	7	5	1
Expert 9 Scoring Matrix and Calculations
Indicator 1	Indicator 2	Indicator 3	Indicator 4	Indicator 5	λmax	CI	CR
1	0.333333	0.5	0.166667	0.142857	5.1557	0.03892	0.0348
3	1	2	0.333333	0.166667
2	0.5	1	0.2	0.142857
6	3	5	1	0.333333
7	6	7	3	1
Expert 10 Scoring Matrix and Calculations
Indicator 1	Indicator 2	Indicator 3	Indicator 4	Indicator 5	λmax	CI	CR
1	0.333333	0.5	0.25	0.2	5.3525	0.08813	0.0787
3	1	3	0.2	0.166667
2	0.333333	1	0.2	0.166667
4	5	5	1	0.5
5	6	6	2	1
Multi-digit expert matrices are uniquely obtained by geometric averaging (multiplying by digit and then squaring n times)
Indicator 1	Indicator 2	Indicator 3	Indicator 4	Indicator 5
1	0.299024	0.480132	0.197997	0.150041
3.34421	1	2.78078	0.315087	0.16551
2.08276	0.359612	1	0.218401	0.151943
5.05059	3.17373	4.57873	1	0.259371
6.66485	6.04193	6.58142	3.85549	1
Weighting of indicator 1	Weighting of indicator 2	Weighting of indicator 3	Weighting of indicator 4	Weighting of indicator 5
0.0449	0.1157	0.0639	0.241	0.5346
lambda	CI	CR
5.2827	0.0706658	0.0630945
