# Supplementary material for: Research on innovative design of Nuo mask based on Memetics-AHP-Thematic analysis-shape grammar
Source: PLoS One. 2025 Jul 14;20(7):e0326630. doi: 10.1371/journal.pone.0326630 (PMC12258567; doi:10.1371/journal.pone.0326630)
Supplement: S4 Appendix — (XLSX) [file pone.0326630.s020.xlsx]

## Sheet: Sheet1
The following is color factor scoring data for the expert scoring layer C2 in Chapter 3, Section 5
Expert 1 Scoring Matrix and Calculations
Indicator 1	Indicator 2	Indicator 3	Indicator 4	Indicator 5	λmax	CI	CR
1	2	7	6	3	5.1433	0.03583	0.032
0.5	1	6	5	4
0.142857	0.166667	1	0.5	0.25
0.166667	0.2	2	1	0.5
0.333333	0.25	4	2	1
Expert 2 Scoring Matrix and Calculations
Indicator 1	Indicator 2	Indicator 3	Indicator 4	Indicator 5	λmax	CI	CR
1	3	7	5	4	5.2763	0.06907	0.0617
0.333333	1	7	5	3
0.142857	0.142857	1	0.5	0.333333
0.2	0.2	2	1	0.25
0.25	0.333333	3	4	1
Expert 3 Scoring Matrix and Calculations
Indicator 1	Indicator 2	Indicator 3	Indicator 4	Indicator 5	λmax	CI	CR
1	3	7	6	5	5.3394	0.08486	0.0758
0.333333	1	7	5	3
0.142857	0.142857	1	0.5	0.25
0.166667	0.2	2	1	0.2
0.2	0.333333	4	5	1
Expert 4 Scoring Matrix and Calculations
Indicator 1	Indicator 2	Indicator 3	Indicator 4	Indicator 5	λmax	CI	CR
1	2	7	5	3	5.1794	0.04484	0.04
0.5	1	7	6	3
0.142857	0.142857	1	0.333333	0.2
0.2	0.166667	3	1	0.5
0.333333	0.333333	5	2	1
Expert 5 Scoring Matrix and Calculations
Indicator 1	Indicator 2	Indicator 3	Indicator 4	Indicator 5	λmax	CI	CR
1	2	6	4	3	5.3618	0.09045	0.0808
0.5	1	6	5	4
0.166667	0.166667	1	0.333333	0.25
0.25	0.2	3	1	0.25
0.333333	0.25	4	4	1
Expert 6 Scoring Matrix and Calculations
Indicator 1	Indicator 2	Indicator 3	Indicator 4	Indicator 5	λmax	CI	CR
1	2	7	6	4	5.1766	0.04416	0.0394
0.5	1	5	4	3
0.142857	0.2	1	0.5	0.2
0.166667	0.25	2	1	0.333333
0.25	0.333333	5	3	1
Expert 7 Scoring Matrix and Calculations
Indicator 1	Indicator 2	Indicator 3	Indicator 4	Indicator 5	λmax	CI	CR
1	3	6	7	0.5	5.1769	0.04422	0.0395
0.333333	1	2	5	0.25
0.166667	0.5	1	2	0.25
0.142857	0.2	0.5	1	0.142857
2	4	4	7	1
Expert 8 Scoring Matrix and Calculations
Indicator 1	Indicator 2	Indicator 3	Indicator 4	Indicator 5	λmax	CI	CR
1	2	3	7	0.333333	5.3169	0.07921	0.0707
0.5	1	2	4	0.142857
0.333333	0.5	1	4	0.166667
0.142857	0.25	0.25	1	0.166667
3	7	6	6	1
Expert 9 Scoring Matrix and Calculations
Indicator 1	Indicator 2	Indicator 3	Indicator 4	Indicator 5	λmax	CI	CR
1	2	4	5	0.25	5.2678	0.06696	0.0598
0.5	1	2	5	0.2
0.25	0.5	1	2	0.2
0.2	0.2	0.5	1	0.166667
4	5	5	6	1
Expert 10 Scoring Matrix and Calculations
Indicator 1	Indicator 2	Indicator 3	Indicator 4	Indicator 5	λmax	CI	CR
1	2	4	6	0.333333	5.2623	0.06557	0.0585
0.5	1	3	6	0.2
0.25	0.333333	1	3	0.142857
0.166667	0.166667	0.333333	1	0.142857
3	5	7	7	1
Multi-digit expert matrices are uniquely obtained by geometric averaging (multiplying by digit and then squaring n times)
Indicator 1	Indicator 2	Indicator 3	Indicator 4	Indicator 5
1	2.25869	5.57575	5.62571	1.40512
0.442734	1	4.14074	4.95934	1.06353
0.179348	0.241503	1	0.895958	0.218498
0.177755	0.20164	1.11612	1	0.238299
0.711685	0.940263	4.5767	4.1964	1
Weighting of indicator 1	Weighting of indicator 2	Weighting of indicator 3	Weighting of indicator 4	Weighting of indicator 5
0.3843	0.2411	0.059	0.0604	0.2552
lambda	CI	CR
5.0478	0.0119571	0.010676
