# Supplementary material for: Research on innovative design of Nuo mask based on Memetics-AHP-Thematic analysis-shape grammar
Source: PLoS One. 2025 Jul 14;20(7):e0326630. doi: 10.1371/journal.pone.0326630 (PMC12258567; doi:10.1371/journal.pone.0326630)
Supplement: S5 Appendix — (XLSX) [file pone.0326630.s021.xlsx]

## Sheet: result
The following is pattern factor scoring data for the expert scoring layer C3 in Chapter 3, Section 5
Expert 1 Scoring Matrix and Calculations
Indicator 1	Indicator 2	Indicator 3	Indicator 4	Indicator 5	λmax	CI	CR
1	0.5	4	3	6	5.4433	0.11083	0.099
2	1	5	3	6
0.25	0.2	1	0.3333333333333333	6
0.3333333333333333	0.3333333333333333	3	1	7
0.16666666666666666	0.16666666666666666	0.16666666666666666	0.14285714285714285	1
Expert 2 Scoring Matrix and Calculations
Indicator 1	Indicator 2	Indicator 3	Indicator 4	Indicator 5	λmax	CI	CR
1	0.25	4	3	7	5.3399	0.08497	0.0759
4	1	6	3	7
0.25	0.16666666666666666	1	0.5	4
0.3333333333333333	0.3333333333333333	2	1	4
0.14285714285714285	0.14285714285714285	0.25	0.25	1
Expert 3 Scoring Matrix and Calculations
Indicator 1	Indicator 2	Indicator 3	Indicator 4	Indicator 5	λmax	CI	CR
1	0.3333333333333333	3	2	4	5.2448	0.06119	0.0546
3	1	5	4	6
0.3333333333333333	0.2	1	0.5	2
0.5	0.25	2	1	7
0.25	0.16666666666666666	0.5	0.14285714285714285	1
Expert 4 Scoring Matrix and Calculations
Indicator 1	Indicator 2	Indicator 3	Indicator 4	Indicator 5	λmax	CI	CR
1	0.25	3	2	7	5.2195	0.05487	0.049
4	1	5	3	7
0.3333333333333333	0.2	1	0.3333333333333333	2
0.5	0.3333333333333333	3	1	5
0.14285714285714285	0.14285714285714285	0.5	0.2	1
Expert 5 Scoring Matrix and Calculations
Indicator 1	Indicator 2	Indicator 3	Indicator 4	Indicator 5	λmax	CI	CR
1	0.5	3	2	6	5.2896	0.07239	0.0646
2	1	5	3	6
0.3333333333333333	0.2	1	0.2	3
0.5	0.3333333333333333	5	1	3
0.16666666666666666	0.16666666666666666	0.3333333333333333	0.3333333333333333	1
Expert 6 Scoring Matrix and Calculations
Indicator 1	Indicator 2	Indicator 3	Indicator 4	Indicator 5	λmax	CI	CR
1	0.5	3	2	7	5.1592	0.03979	0.0355
2	1	6	4	7
0.3333333333333333	0.16666666666666666	1	0.5	4
0.5	0.25	2	1	5
0.14285714285714285	0.14285714285714285	0.25	0.2	1
Expert 7 Scoring Matrix and Calculations
Indicator 1	Indicator 2	Indicator 3	Indicator 4	Indicator 5	λmax	CI	CR
1	0.5	3	2	4	5.3883	0.09708	0.0867
2	1	5	4	6
0.3333333333333333	0.2	1	0.5	7
0.5	0.25	2	1	4
0.25	0.16666666666666666	0.14285714285714285	0.25	1
Expert 8 Scoring Matrix and Calculations
Indicator 1	Indicator 2	Indicator 3	Indicator 4	Indicator 5	λmax	CI	CR
1	0.2	4	3	5	5.3389	0.08472	0.0756
5	1	6	3	7
0.25	0.16666666666666666	1	0.5	2
0.3333333333333333	0.3333333333333333	2	1	5
0.2	0.14285714285714285	0.5	0.2	1
Expert 9 Scoring Matrix and Calculations
Indicator 1	Indicator 2	Indicator 3	Indicator 4	Indicator 5	λmax	CI	CR
1	2	4	5	6	5.3487	0.08717	0.0778
0.5	1	2	5	7
0.25	0.5	1	3	5
0.2	0.2	0.3333333333333333	1	5
0.16666666666666666	0.14285714285714285	0.2	0.2	1
Expert 10 Scoring Matrix and Calculations
Indicator 1	Indicator 2	Indicator 3	Indicator 4	Indicator 5	λmax	CI	CR
1	2	3	4	6	5.3237	0.08093	0.0723
0.5	1	3	4	7
0.3333333333333333	0.3333333333333333	1	4	7
0.25	0.25	0.25	1	3
0.16666666666666666	0.14285714285714285	0.14285714285714285	0.3333333333333333	1
Multi-digit expert matrices are uniquely obtained by geometric averaging (multiplying by digit and then squaring n times)
Indicator 1	Indicator 2	Indicator 3	Indicator 4	Indicator 5
1	0.5032373615462777	3.3658654363385985	2.65310460741205	5.689825022313823
1.987133858518253	1	4.578734930430826	3.542269700502106	6.581415719437339
0.29710040966100054	0.21840093720077114	1	0.6195578662541357	3.7598009728044874
0.376916913568456	0.28230487358380785	1.6140542384620635	1	4.617892927415884
0.1757523291275731	0.1519429926066868	0.26597152541669944	0.21654897931113087	1
Weighting of indicator 1	Weighting of indicator 2	Weighting of indicator 3	Weighting of indicator 4	Weighting of indicator 5
0.2835	0.4328	0.1016	0.1415	0.0406
lambda	CI	CR
5.152	0.038003759054270114	0.033931927727026884
