# Supplementary material for: Research on innovative design of Nuo mask based on Memetics-AHP-Thematic analysis-shape grammar
Source: PLoS One. 2025 Jul 14;20(7):e0326630. doi: 10.1371/journal.pone.0326630 (PMC12258567; doi:10.1371/journal.pone.0326630)
Supplement: S6 Appendix — (XLSX) [file pone.0326630.s022.xlsx]

## Sheet: result
The following is semantic factor scoring data for the expert scoring layer C4 in Chapter 3, Section 5
Expert 1 Scoring Matrix and Calculations
Indicator 1	Indicator 2	Indicator 3	Indicator 4	Indicator 5	λmax	CI	CR
1	2	0.14285714285714285	0.25	4	5.4162	0.10404	0.0929
0.5	1	0.16666666666666666	0.2	5
7	6	1	2	6
4	5	0.5	1	7
0.25	0.2	0.16666666666666666	0.14285714285714285	1
Expert 2 Scoring Matrix and Calculations
Indicator 1	Indicator 2	Indicator 3	Indicator 4	Indicator 5	λmax	CI	CR
1	4	0.2	0.3333333333333333	5	5.303	0.07574	0.0676
0.25	1	0.16666666666666666	0.25	3
5	6	1	2	7
3	4	0.5	1	7
0.2	0.3333333333333333	0.14285714285714285	0.14285714285714285	1
Expert 3 Scoring Matrix and Calculations
Indicator 1	Indicator 2	Indicator 3	Indicator 4	Indicator 5	λmax	CI	CR
1	2	0.2	0.5	7	5.2574	0.06436	0.0575
0.5	1	0.14285714285714285	0.25	3
5	7	1	3	7
2	4	0.3333333333333333	1	7
0.14285714285714285	0.3333333333333333	0.14285714285714285	0.14285714285714285	1
Expert 4 Scoring Matrix and Calculations
Indicator 1	Indicator 2	Indicator 3	Indicator 4	Indicator 5	λmax	CI	CR
1	3	0.3333333333333333	0.5	6	5.2564	0.06409	0.0572
0.3333333333333333	1	0.14285714285714285	0.16666666666666666	3
3	7	1	3	7
2	6	0.3333333333333333	1	6
0.16666666666666666	0.3333333333333333	0.14285714285714285	0.16666666666666666	1
Expert 5 Scoring Matrix and Calculations
Indicator 1	Indicator 2	Indicator 3	Indicator 4	Indicator 5	λmax	CI	CR
1	3	0.16666666666666666	0.5	4	5.2643	0.06606	0.059
0.3333333333333333	1	0.14285714285714285	0.25	3
6	7	1	2	6
2	4	0.5	1	6
0.25	0.3333333333333333	0.16666666666666666	0.16666666666666666	1
Expert 6 Scoring Matrix and Calculations
Indicator 1	Indicator 2	Indicator 3	Indicator 4	Indicator 5	λmax	CI	CR
1	2	0.2	0.5	3	5.3605	0.09012	0.0805
0.5	1	0.25	0.3333333333333333	7
5	4	1	2	6
2	3	0.5	1	7
0.3333333333333333	0.14285714285714285	0.16666666666666666	0.14285714285714285	1
Expert 7 Scoring Matrix and Calculations
Indicator 1	Indicator 2	Indicator 3	Indicator 4	Indicator 5	λmax	CI	CR
1	2	0.2	0.5	5	5.2718	0.06794	0.0607
0.5	1	0.2	0.25	3
5	5	1	4	7
2	4	0.25	1	7
0.2	0.3333333333333333	0.14285714285714285	0.14285714285714285	1
Expert 8 Scoring Matrix and Calculations
Indicator 1	Indicator 2	Indicator 3	Indicator 4	Indicator 5	λmax	CI	CR
1	3	0.3333333333333333	0.5	4	5.1217	0.03042	0.0272
0.3333333333333333	1	0.16666666666666666	0.3333333333333333	2
3	6	1	3	7
2	3	0.3333333333333333	1	6
0.25	0.5	0.14285714285714285	0.16666666666666666	1
Expert 9 Scoring Matrix and Calculations
Indicator 1	Indicator 2	Indicator 3	Indicator 4	Indicator 5	λmax	CI	CR
1	2	0.5	0.25	6	5.1214	0.03035	0.0271
0.5	1	0.25	0.16666666666666666	2
2	4	1	0.5	6
4	6	2	1	7
0.16666666666666666	0.5	0.16666666666666666	0.14285714285714285	1
Expert 10 Scoring Matrix and Calculations
Indicator 1	Indicator 2	Indicator 3	Indicator 4	Indicator 5	λmax	CI	CR
1	2	0.5	0.25	5	5.0929	0.02324	0.0207
0.5	1	0.25	0.14285714285714285	2
2	4	1	0.5	7
4	7	2	1	7
0.2	0.5	0.14285714285714285	0.14285714285714285	1
Multi-digit expert matrices are uniquely obtained by geometric averaging (multiplying by digit and then squaring n times)
Indicator 1	Indicator 2	Indicator 3	Indicator 4	Indicator 5
1	2.4208081508386914	0.252613652999385	0.38998857095215167	4.766078358486368
0.41308519208907535	1	0.18302491551294198	0.22579519617652305	3.0428211795134494
3.958614224237653	5.463736984647254	1	1.8346295092848035	6.581415719437339
2.564177707973631	4.428792183949812	0.5450691787846755	1	6.68365467587651
0.20981610556599922	0.3286423818569257	0.1519429926066868	0.14961874131668204	1
Weighting of indicator 1	Weighting of indicator 2	Weighting of indicator 3	Weighting of indicator 4	Weighting of indicator 5
0.1465	0.079	0.4346	0.3006	0.0392
lambda	CI	CR
5.1628	0.04069749856472882	0.036337052289936445
